# Supplementary material for: Evaluation of Lipidomics Profile of Quinoa Flour and Changes during Storage Based on Ultra Performance Liquid Chromatography Coupled with Quadrupole Exactive Orbitrap Mass Spectrometry
Source: Foods. 2023 Dec 11;12(24):4434. doi: 10.3390/foods12244434 (PMC10743080; doi:10.3390/foods12244434)
Supplement: Supplementary file 1 [file foods-12-04434-s001.zip]

Archive with 2 entries (2 files):
- 7-Supporting Information Table S1.xlsx
- 7-Supporting Information.pdf
