# Supplementary material for: Evaluation of Lipidomics Profile of Quinoa Flour and Changes during Storage Based on Ultra Performance Liquid Chromatography Coupled with Quadrupole Exactive Orbitrap Mass Spectrometry
Source: Foods. 2023 Dec 11;12(24):4434. doi: 10.3390/foods12244434 (PMC10743080; doi:10.3390/foods12244434)
Supplement: Supplementary file 1 [file foods-12-04434-s001.zip › 7-Supporting Information Table S1.xlsx]

## Sheet: QL
Lipid compounds tentatively identified in Quinoa lipids extracts(nmol/g)
No.	Compounds	subcategory	Ion	Formula	Rt	ObsMass	CalcMz	Δ.ppm.	0	LL				NN				HH
										30	60	90	120	30	60	90	120	30	60	90	120
	Fatty acyls (FA)
1	FA(14:0)	FA	M-H	C14H28O2	2.1	227.201	227.201	0.264317	1.47±0.05	1.95±0.11	2.37±0.1	2.91±0.1	3.01±0.08	3.06±0.08	3.99±0.11	3.83±0.18	4.29±0.22	4.29±0.15	5.39±0.3	5.51±0.16	5.71±0.51
2	FA(15:0)	FA	M-H	C15H30O2	2.63	241.216	241.217	-1.41079	0.72±0.06	0.86±0.04	1.13±0.03	1.42±0.09	1.47±0.06	1.59±0.07	2.09±0.07	2.1±0.18	2.41±0.1	2.63±0.13	3.34±0.23	3.59±0.03	3.59±0.1
3	FA(16:0)	FA	M-H	C16H32O2	3.09	255.232	255.233	-1.68627	75.12±4.09	98.3±9.51	117.57±8.43	127.97±3.54	141.29±2.38	161.79±10.82	198.45±3.24	188.9±1.61	202.92±6.83	246.5±10.49	285.89±21.36	298.57±12.19	309.89±17.92
4	FA(16:1)	FA	M-H	C16H30O2	2.418	253.217	253.217	-2.6087	1.98±0.12	2.73±0.34	3.04±0.14	4.19±0.28	4.35±0.19	5±0.21	7.32±0.23	7.25±0.49	8.23±0.45	9.17±0.53	12.37±0.8	14.46±0.3	14.61±0.19
5	FA(16:2)	FA	M-H	C16H28O2	1.75	251.201	251.201	-0.59761	0.28±0.01	0.36±0.03	0.48±0.02	0.61±0.02	0.64±0.03	0.73±0.03	0.99±0.02	1±0.03	1.14±0.03	1.43±0.11	1.85±0.09	2.01±0.12	2.06±0.09
6	FA(17:0)	FA	M-H	C17H34O2	3.37	269.248	269.248	-2.11896	3.51±0.06	4.09±0.31	4.65±0.29	5.35±0.34	5.33±0.31	5.96±0.22	7.52±0.38	7.43±0.34	7.94±0.08	9.94±0.6	12.47±0.52	13.34±0.45	14.72±1
7	FA(17:1)	FA	M-H	C17H32O2	2.881	267.233	267.232	0.374532	0.5±0.06	0.72±0.05	0.77±0.04	1±0.06	1.06±0.05	1.24±0.13	1.64±0.09	1.62±0.06	1.8±0.16	2.02±0.09	2.79±0.19	2.81±0.1	3.29±0.27
8	FA(17:2)	FA	M-H	C17H30O2	2.24	265.216	265.217	-1.28302	0.39±0.02	0.55±0.07	0.67±0.02	0.89±0.04	0.89±0.05	1.08±0.07	1.5±0.1	1.5±0.08	1.65±0.07	1.96±0.11	2.52±0.17	2.67±0.02	2.75±0.13
9	FA(18:0)	FA	M-H	C18H36O2	3.851	283.264	283.264	-2.29682	42.85±2.39	45.76±4.15	57.6±8.54	41.37±1.9	38.3±2.38	46.52±5.45	61.22±1.95	40.78±6.14	55.26±6.24	59.56±3.91	74.6±4.35	78.11±3.21	84.89±7.31
10	FA(18:1)	FA	M-H	C18H34O2	3.282	281.248	281.249	-2.45552	198.08±9.72	264.21±17.7	298.31±10.3	338.53±15.51	370.13±20.02	437.32±33.07	553.16±50.89	513.68±32.53	402.04±283.09	651.73±36.24	751.13±54.61	825.65±20.28	842.95±24.72
11	FA(18:2)	FA	M-H	C18H32O2	2.747	279.232	279.233	-2.25806	536.45±36.53	681.84±75.64	755.7±26.05	838.54±53.26	880.39±17.32	1035.07±51.48	1220.45±71.21	1221.48±65.47	1340.06±16.84	1556.21±97.33	1827.48±98.21	1895.66±50.2	1975.14±108.08
12	FA(18:3)	FA	M-H	C18H30O2	2.139	277.217	277.217	-2.59928	98.81±12.11	124.19±6.65	137.93±2.2	169.87±11.11	175.06±9.3	207.57±7.88	266.11±18.1	255.55±4.78	183.26±158.5	317.06±13.97	370.87±21.5	381.51±30.08	395.3±18.61
13	FA(19:0)	FA	M-H	C19H38O2	4.09	297.279	297.279	-1.3468	1.04±0.06	1.22±0.05	1.35±0.04	1.51±0.07	1.54±0.09	1.62±0.2	2.17±0.06	2.13±0.13	2.35±0.03	2.63±0.14	3.57±0.25	3.75±0.16	4.24±0.17
14	FA(20:0)	FA	M-H	C20H40O2	4.522	311.295	311.295	-0.418006	7.78±0.41	9.38±0.58	9.44±2	12.29±0.88	13.65±1.57	17.04±1.18	21.49±1.21	20.82±0.46	20.95±2.2	23.95±0.78	36.51±2.06	38.58±3.18	37.76±1.21
15	FA(20:1)	FA	M-H	C20H38O2	3.975	309.279	309.279	0.161812	31.88±1.75	40.95±0.96	44.12±1.52	54.98±1.62	58.05±1.67	68.17±1.98	88.27±2.27	84.12±3.05	94.76±2.73	109.62±6.39	133.41±4.78	141.4±1.49	151.63±11.4
16	FA(20:2)	FA	M-H	C20H36O2	3.486	307.264	307.264	-1.49837	4.85±0.27	5.98±0.47	6.67±0.05	8.15±0.29	8.63±0.19	10.11±0.54	13.67±0.71	13.93±1.28	15.22±0.64	18.57±1.19	23.83±1.22	24.63±0.27	25.83±0.66
17	FA(21:0)	FA	M-H	C21H42O2	4.741	325.31	325.31	0.676923	1.35±0.09	1.77±0.01	2.11±0.08	2.3±0.09	2.67±0.09	2.84±0.25	3.87±0.18	4.03±0.06	4.56±0.23	5.07±0.7	7.64±0.36	8.8±0.36	9.78±0.78
18	FA(21:1)	FA	M-H	C24H40O2	4.291	359.295	359.294	0.495356	0.57±0.02	0.79±0.11	0.91±0.03	1.09±0.06	1.18±0.05	1.41±0.06	2.09±0.11	1.96±0.05	2.22±0.06	2.53±0.22	3.19±0.17	3.44±0.25	3.62±0.13
19	FA(22:0)	FA	M-H	C22H44O2	5.132	339.326	339.326	-0.501475	26.95±1.18	32.22±3.06	36.48±0.95	45.57±2.12	44.76±2.76	50.73±7.08	72.28±8.13	71.7±8.6	79.92±3.83	95.37±10.89	127.82±7.27	119.45±9.79	156.97±5.73
20	FA(22:1)	FA	M-H	C22H42O2	4.582	337.31	337.311	-2.78932	47.19±3.4	61.05±4	67.31±3.07	78.27±4.82	82.03±3.58	96.25±2.56	114.49±8.46	119.68±6.03	130.08±1.32	142.93±13.06	186.04±13.47	190.47±4.45	194.84±37.79
21	FA(22:2)	FA	M-H	C22H40O2	4.143	335.295	335.295	-0.149254	7.4±0.43	10.1±0.28	10.64±0.44	13.15±0.41	13.59±0.67	16.75±0.62	22.43±1.02	21.7±1.58	23.44±1.44	26.26±0.4	36.07±2.16	35.75±1.27	38.28±2.25
22	FA(24:0)	FA	M-H	C24H48O2	5.747	367.358	367.358	-1.60763	14.39±1.69	17.04±2.84	16.16±0.72	24.59±0.82	21.75±1.29	22.61±1.24	32.33±1.57	30.48±1.4	43.33±1.38	42.08±2.1	67.3±9.14	70.66±3.57	76.82±5.43
23	FA(24:1)	FA	M-H	C24H46O2	5.191	365.342	365.342	-1.36986	11.75±0.66	15.21±2.1	18.02±1.06	20.04±0.44	22±2.06	22.93±1.95	32.82±3.03	31.93±0.58	34.98±1.1	41.67±2.33	50.36±2.62	54.85±2.3	57.97±4.74
24	FA(25:0)	FA	M-H	C25H50O2	6.007	381.373	381.374	-0.997375	3.7±0.32	3.5±0.35	4.22±0.09	3.86±0.14	5.37±0.22	4.75±0.75	5.17±0.66	7.66±1.02	6.54±1.17	9.41±1.2	13.26±2.02	14.06±1.31	14.73±0.78
25	FA(26:1)	FA	M-H	C26H50O2	5.84	393.373	393.373	-0.254453	1.38±0.06	1.61±0.12	1.72±0.04	1.97±0.07	1.98±0.13	1.83±0.24	2.7±0.15	2.78±0.11	2.99±0.05	3.33±0.31	4.08±0.12	4.33±0.22	4.85±0.28
	Glycoglycerolipids (GL)
26	TG(4:0_16:1_18:2)	TG	M+NH4	C41H72O6	7.66	678.567	678.567	-0.103245	33.39±3.38	26.17±0.11	19.3±0.79	20.13±0.81	17.6±1.43	14.54±1.26	8±1.42	3.53±1.02	3.59±1.32	2.26±0.34	1.28±0.16	0.67±0.05	0.98±0.23
27	TG(6:0_14:2_18:2)	TG	M+NH4	C41H70O6	7.11	676.551	676.551	-0.414201	68.65±4.96	55.94±2.73	51.69±8.41	40.74±5.05	35.36±2.67	24.66±2.74	18.08±2.75	10.14±0.45	7.57±1.19	3.65±0.77	1.75±0.56	0.65±0.05	0.81±0.03
28	TG(10:0_18:1_18:2)	TG	M+NH4	C49H88O6	10.82	790.691	790.692	-0.56962	13.69±1.02	10.17±1.04	6.71±1.23	6.4±2.08	7.07±0.86	6.77±0.49	4.09±1.82	1.65±0.38	2.77±1.1	2.83±0.54	1.16±0.05	0.77±0.04	0.88±0.21
29	TG(12:0_16:0_18:2)	TG	M+NH4	C49H90O6	11.25	792.707	792.708	-0.214646	4.72±0.16	7.42±0.4	7.43±0.19	4.17±0.26	4.3±0.19	4.69±0.12	6.14±0.31	4.17±0.17	3.47±0.2	3.89±0.34	3.19±0.16	2.82±0.22	2.44±0.08
30	TG(14:0_16:0_16:0)	TG	M+NH4	C49H94O6	12.45	796.738	796.739	-0.665829	25.82±0.95	18.44±0.35	17.94±1.03	18.92±0.42	19.09±1.13	14.42±0.78	22.2±0.03	19.34±0.46	17.36±0.92	8.62±0.42	22.74±1.29	20.74±1.03	16.88±0.79
31	TG(14:0_16:0_16:1)	TG	M+NH4	C49H92O6	11.882	794.722	794.724	-2.54408	19.52±1.17	17.39±0.37	19.15±1	12.27±0.68	1.11±0.06	13.57±0.5	9.92±0.4	6.4±0.44	11.01±0.76	11.48±0.85	10.81±0.8	3.66±0.26	3.37±0.44
32	TG(14:0_16:0_18:2)	TG	M+NH4	C51H94O6	11.93	820.738	820.739	-1.15854	382.39±27.37	271.11±9.44	303.44±26.25	247.4±12.04	294±11.97	245.85±5.37	272.19±15.9	151.84±0.32	196.76±17.55	200.43±6.12	156.93±4	100.65±7.1	81.59±2.7
33	TG(14:0_18:2_18:2)	TG	M+NH4	C53H94O6	11.418	844.737	844.739	-1.63507	3485.69±191.3	2622.05±98.44	2746.77±254.24	2305.76±116.24	2657.57±113.5	2377.05±202.26	2251.41±167.55	1246.29±35.69	1525.88±149.75	1347.45±88.81	891.64±63.21	507.92±24.98	323.54±8.21
34	TG(14:0_18:2_18:3)	TG	M+NH4	C53H92O6	10.9	842.722	842.723	-1.17577	490.56±17.23	358.95±10.3	373.13±29.64	311.69±13.68	347.73±12.29	280.26±7.14	302.24±4.28	165.12±2.96	188.22±17.41	149.52±9.86	92.76±7.11	47.84±10.61	31.2±9.64
35	TG(14:0_18:3_18:3)	TG	M+NH4	C53H90O6	10.36	840.707	840.708	-0.27381	40.76±2.24	31.07±1.84	27.49±1.87	26.57±1.52	26.77±1.31	26.39±1.55	26.25±0.97	13.14±0.76	10.07±0.92	20.26±0.99	3.6±0.11	1.73±0.11	0±0
36	TG(14:2_16:0_18:2)	TG	M+NH4	C51H90O6	10.69	816.709	816.708	1.36029	48.22±2.35	36.77±1	34.63±4.24	32.34±1.01	35.26±1.74	31.09±1.74	34.31±2.21	17.76±1.49	23.01±4.16	29.73±2.1	24.51±0.69	12.18±3.08	10.23±1.62
37	TG(15:0_16:0_18:2)	TG	M+NH4	C52H96O6	12.28	834.755	834.755	0.191847	78.21±1.59	64.99±5.05	67.91±6.53	57.17±1.81	64.52±8.5	57.47±4.22	69.95±9.48	57.09±2.33	68.12±5.03	44.82±33.49	91.78±7.12	75.44±1.78	57.95±5.91
38	TG(15:0_16:0_18:3)	TG	M+NH4	C52H94O6	11.8	832.738	832.739	-1.44231	26.54±2.49	20.1±0.88	22.66±1.65	18.65±2.46	23.22±3.13	18.32±0.52	19.96±1.45	11.63±2.09	14.14±2.06	15.91±1	15.16±1.94	9.31±0.23	5.62±1.84
39	TG(15:0_16:1_18:3)	TG	M+NH4	C52H92O6	11.07	830.722	830.723	-1.85542	27.59±1.35	22.05±4.24	20.89±2.36	15.94±1.1	15.27±1.72	14.02±0.72	13.98±0.69	5.65±0.9	10.33±1.17	5.32±1.22	5.58±0.72	1.93±0.09	1.41±0.05
40	TG(15:0_18:2_18:2)	TG	M+NH4	C54H96O6	11.8	858.754	858.755	-0.221445	507.84±19.79	341.73±51.2	385.67±26.81	338.82±18.22	409.25±18.32	306.37±27.92	366.4±16.78	208.59±4.86	252.16±22.08	261.69±16.4	198.63±12.69	114.42±8.33	69.11±2.81
41	TG(15:0_18:2_18:3)	TG	M+NH4	C54H94O6	11.28	856.739	856.739	-0.327103	209.13±16.6	153.94±3.81	171.93±13.69	142.44±12.1	159.22±7.3	137.96±7.57	144.92±3.76	80.18±6.67	101.7±11.4	92.62±3.74	66.68±2.71	36.77±3.53	23.12±0.44
42	TG(15:0_18:3_18:3)	TG	M+NH4	C54H92O6	10.8	854.724	854.723	0.480094	25.32±0.58	16.23±2.39	17.91±2.28	14.27±2.1	14.71±2.57	12.34±0.29	11.72±1.85	6.73±1.21	9.74±1.62	9.11±0.19	4.95±1.01	2.27±0.15	1.64±0.67
43	TG(15:0_18:3_22:5)	TG	M+NH4	C58H96O6	12.585	906.753	906.755	-1.20309	247.96±6.58	216.85±12.68	237.25±20.29	191.92±9.19	244.1±4.82	186±6.24	236.83±22.15	136.92±9.21	167.82±26.32	174.29±9.83	164.83±20.31	77.65±3.73	62.92±12.47
44	TG(15:1_18:2_18:2)	TG	M+NH4	C54H94O6	11.28	856.738	856.739	-0.549065	208.89±16.19	153.94±3.81	171.93±13.69	142.9±12.42	159.22±7.3	137.96±7.57	144.92±3.76	80.18±6.67	101.7±11.4	92.62±3.74	65.72±2.08	36.77±3.53	23.12±0.44
45	TG(16:0_16:0_16:0)	TG	M+NH4	C51H98O6	13.12	824.771	824.77	0.558252	158.37±5.7	134.19±5.79	130.98±9.83	95.97±4.13	121.49±4.48	122.75±7.14	108.37±2.62	102.5±1.3	119.38±8.46	137.97±6.04	171.87±8.31	131.98±5.7	130.79±4.85
46	TG(16:0_16:0_16:1)	TG	M+NH4	C51H96O6	12.52	822.754	822.755	-0.523114	77.81±6.2	64.49±1.62	63.91±7.15	52.25±2.77	63.33±5.25	60.41±1.15	65.58±4.66	42.31±0.89	48.11±3.23	59±1.4	59.76±2.83	2.68±0.41	37.73±8.64
47	TG(16:0_16:0_17:1)	TG	M+NH4	C52H98O6	12.87	836.771	836.77	0.789474	25.18±0.73	17.91±0.87	13.18±0.96	15.11±1.38	13.49±0.65	16.64±0.81	13.3±0.79	13.28±0.71	10.97±0.32	20.62±0.88	20.63±0.95	15.56±0.48	15.76±0.92
48	TG(16:0_16:0_18:1)	TG	M+NH4	C53H100O6	13.15	850.785	850.786	-1.07059	448.75±16.8	315.82±28.64	384.26±16.03	292.18±9.93	373.11±4.1	210.49±130.7	422.94±9.36	229.82±6.55	329.22±21.36	385.59±156.46	505.15±22.93	341.43±12.58	179.88±9.48
49	TG(16:0_16:0_18:2)	TG	M+NH4	C53H98O6	12.63	848.769	848.77	-1.17925	2832.71±138.5	2064.57±46.83	2312.36±117.32	1892.94±76.87	2345.04±56.07	1337.09±701.95	2372.18±124.37	1367.61±41.55	1818.45±145.34	2195.11±186.54	2072.53±90.35	1308.73±81.13	726.42±5.56
50	TG(16:0_17:0_18:1)	TG	M+NH4	C54H102O6	13.49	864.8	864.801	-1.50463	11.61±0.64	8.08±0.62	8.44±0.5	7.06±0.3	11.03±0.9	6.65±0.2	8.1±0.27	7.01±0.33	8.62±0.37	18.84±0.77	26.17±1.68	17.93±1.06	14.48±0.77
51	TG(16:0_17:0_18:2)	TG	M+NH4	C54H100O6	12.85	862.785	862.786	-0.545244	111.11±7.07	75.55±7.24	90.82±10.21	68.84±4.36	87.56±1.46	80.07±1.98	105.17±2.89	56.77±0.65	80.91±5.59	100.98±7.94	110.39±8.85	69.76±3.76	38.3±2.43
52	TG(16:0_17:1_18:2)	TG	M+NH4	C54H98O6	12.34	860.771	860.77	0.604651	189.76±5.17	139.06±2.43	150.87±9.99	136.49±7.96	155.44±12.74	142±9.12	153.35±6.54	90.32±1.03	119.34±9.04	130.27±8.49	123.49±4.11	70.74±3.02	42.46±6.66
53	TG(16:0_18:1_18:1)	TG	M+NH4	C55H102O6	13.23	876.8	876.801	-1.19863	1564.68±77	1116.57±15.48	1351.39±74.84	1043.89±53.31	1363.97±33.77	1173.71±78.03	1543.14±58.36	796.1±20.86	1158.25±94.86	1324.7±126.13	1396.14±62.51	897.63±45.88	412.01±19
54	TG(16:0_18:1_18:2)	TG	M+NH4	C55H100O6	12.69	874.786	874.786	-0.0572082	8618.98±422.08	6432.72±405.31	7427.45±522.31	6068.75±294.01	7455.57±152.61	5954.49±539.72	7601.13±494.47	4694.71±221.56	6248.14±513.72	6487.65±513.2	6298.09±224.05	4184.23±252.98	2255.55±90.96
55	TG(16:0_18:1_18:3)	TG	M+NH4	C55H98O6	12.17	872.769	872.77	-1.00917	16591.06±809.17	11811.16±1195.08	14124.01±1003.77	11976.56±727.62	14098.98±379.92	12470.95±725.86	14024.49±692.07	9328.41±491.3	11503.3±1021.08	11750.16±542.52	10377.72±469.51	7089.55±390.25	4422.33±159.4
56	TG(16:0_18:1_21:0)	TG	M+NH4	C58H110O6	14.66	920.864	920.864	-0.195652	1.17±0.05	0.98±0.02	0±0	0.87±0.03	0±0	0±0	0.97±0.02	0±0	0±0	1.46±0.09	2.41±0.11	2.18±0.12	0±0
57	TG(16:0_18:2_18:3)	TG	M+NH4	C55H96O6	11.58	870.753	870.755	-1.62069	8138.28±416.01	5947.63±456.01	6258.18±686.49	4929.88±874.92	6532.78±493.86	5430.23±215.71	6294.98±218.75	4054.01±171.96	4929.52±510.42	4727.3±351.76	3717.98±154.75	2460.67±145.04	1642.32±41.39
58	TG(16:0_18:3_21:0)	TG	M+NH4	C58H106O6	13.53	916.833	916.833	-0.010917	100.2±2.5	58.64±0.49	74.98±3.63	62.1±2.48	73.53±0.9	30.25±1.8	36.99±0.8	47.85±2.19	61.59±3.77	104.12±3.82	109.28±3.82	67.22±2.39	18.69±0.05
59	TG(16:1_18:3_18:3)	TG	M+NH4	C55H92O6	10.474	866.723	866.723	-0.704388	1394.98±43.37	1110.25±65.32	1241.03±95.68	1038.11±67.97	1190.6±25.34	905.74±28.29	1079.44±97.48	583.02±43.18	699.7±64.06	577.15±3.83	418.69±27.11	237.09±21.46	138.58±4.57
60	TG(17:0_18:1_18:1)	TG	M+NH4	C56H104O6	13.44	890.817	890.817	-0.0449438	62.81±2.26	49.11±1.28	51.9±3.81	43.2±2.65	48.69±1.8	52.18±1.45	66.73±3.77	33.68±0.86	50.39±2.95	63.67±3.91	75.66±2.62	53.03±2.63	25.95±1.4
61	TG(17:0_18:1_18:2)	TG	M+NH4	C56H102O6	12.91	888.801	888.801	-0.36036	341.29±17.92	251.11±9.14	315.84±21.35	228.2±10.33	305.52±11.85	272.26±18.42	353.21±6.59	190.38±8.86	286.94±2.5	312.95±16.93	357.84±16.97	222.26±14.23	103.87±4.72
62	TG(17:0_18:2_18:2)	TG	M+NH4	C56H100O6	12.39	886.786	886.786	0.214447	642.59±30.89	495.56±15.41	538.65±58.7	485.07±51.08	620.91±54.66	491.61±26.74	616.54±15.67	329±12.83	457.25±43.58	424.01±167.52	460.24±11.13	279.06±15.39	148.67±5.01
63	TG(17:1_20:3_20:3)	TG	M+NH4	C60H102O6	13.905	936.805	936.801	4.10256	287.73±7.31	232.06±8.17	259.38±9.79	241.66±3.58	289.38±2.7	275.19±13.42	326.23±5.6	192.5±7.13	266.82±16.98	301.58±15.06	312.08±9.74	213.2±4.11	93.6±2.95
64	TG(17:2_18:3_20:4)	TG	M+NH4	C58H94O6	11.304	904.741	904.739	2.79867	173.07±27.17	145.93±8.85	164.12±13.03	130.27±13.65	154.39±17.67	133.41±3.74	138.28±8.31	77.83±1.86	96.63±13.85	87.08±8.05	57.79±1.52	33.13±2.62	20.67±2.54
65	TG(17:2_20:3_20:3)	TG	M+NH4	C60H100O6	13.366	934.788	934.786	1.91649	755.71±51.58	584.28±33.79	735.31±51.68	614.71±35.35	760.94±39.29	622.12±48.1	782.89±44.76	459.27±18.74	646.88±50.32	647.63±24.31	607.71±24.52	380.21±23.99	201.13±15.56
66	TG(18:0_16:0_16:0)	TG	M+NH4	C53H102O6	13.74	852.801	852.801	-0.375587	204.56±10.92	165.15±6.2	172.28±8.8	139.94±5.44	170.68±3.51	160.28±11.88	178.6±17.52	112.12±9.31	125.69±17.5	134.4±8.59	140.66±3.13	122.57±10.27	115.97±8.4
67	TG(18:0_16:0_18:0)	TG	M+NH4	C55H106O6	14.36	880.832	880.833	-0.556818	182.84±16.74	147.12±4.42	142.23±1.44	135.16±6.22	154.9±9.28	140.17±4.83	170.71±7.73	121.77±12.86	153.41±10.72	148.01±4.4	166.12±18.31	153.23±4.21	143.56±3.15
68	TG(18:0_16:0_18:1)	TG	M+NH4	C55H104O6	13.79	878.817	878.817	-0.398633	92.91±11.05	74.54±4.81	72.05±6.55	59.42±1.89	72.82±9	71.37±0.92	90.54±9.43	51.67±7.01	64.44±11.03	79.03±4.6	70.41±6.06	58.17±3.88	43.1±4.75
69	TG(18:0_17:0_18:1)	TG	M+NH4	C56H106O6	14.06	892.834	892.833	1.50224	1.12±0.05	1.31±0.04	1.93±0.07	0.96±0.03	0.97±0.03	1.08±0.02	1.64±0.03	0.8±0.03	0.87±0.06	0.89±0.03	0±0	0±0	0±0
70	TG(18:0_18:0_18:0)	TG	M+NH4	C57H110O6	14.92	908.864	908.864	-0.198238	69.68±7.7	53.51±3.67	54.38±3.8	46.75±2.43	55.48±1.48	48.57±2.03	64.01±2.78	43.22±6.42	53.56±5.97	50.78±7.15	65.11±2.79	53.98±2.04	52.52±3.47
71	TG(18:0_18:0_18:1)	TG	M+NH4	C57H108O6	14.41	906.847	906.848	-1.43488	24.97±1.1	18.52±0.39	20.45±1.48	15.69±0.62	21.9±0.5	15.68±0.47	25.14±1.09	13.95±0.54	18.18±1.43	28.33±1.23	46.54±1.13	39.76±1.56	18.13±0.39
72	TG(18:0_18:1_18:1)	TG	M+NH4	C57H106O6	13.85	904.832	904.833	-0.404867	258.64±16.88	175.46±9.06	225.87±11.67	174.03±9.43	231.45±9.99	234.46±7.72	310.75±8.29	141.79±2.25	212.46±8.03	282.24±6.59	325.36±9.68	214.78±8.06	88.61±1.93
73	TG(18:0_18:1_18:2)	TG	M+NH4	C57H104O6	13.31	902.819	902.817	1.70732	2295.08±122.45	1688.62±88.16	2003.7±162.51	1495.16±75.78	2036.85±70.89	1779.45±91.14	2187.11±391.56	1200.06±29.92	1779.45±171.9	1825.58±280.41	1966.26±64.93	1268.24±58.41	535.42±21.06
74	TG(18:0_18:1_20:0)	TG	M+NH4	C59H112O6	14.98	934.878	934.88	-1.90578	12.6±0.68	6.12±0.16	9.7±0.57	2.85±0.22	8.22±0.56	9.18±0.5	23.32±0.4	4.01±0.08	5.29±0.97	10.61±0.67	38.38±2.01	27.97±1.43	3.52±0.15
75	TG(18:1_12:0_18:2)	TG	M+NH4	C51H92O6	11.45	818.724	818.723	0.782396	67.73±1.62	52.33±4.99	55.2±7.13	42.45±6.27	54.31±1.72	50.53±2.67	44.13±7.43	33.16±0.57	26.78±8.11	38.46±5.82	32.19±5.61	25.69±0.64	17.73±5.28
76	TG(18:1_14:0_18:2)	TG	M+NH4	C53H96O6	12.01	846.755	846.755	0.650118	942.23±68.21	710.62±19.32	718.13±37.27	626.7±27.71	717.52±17.06	685.18±43.02	685.72±39.85	414.98±23.12	520.43±49.32	544.77±31.67	446.26±18.92	292.94±27.29	182.58±3.76
77	TG(18:1_18:1_18:2)	TG	M+NH4	C57H102O6	12.74	900.801	900.801	-0.9	9152.79±410.97	6840.42±202.32	7941.93±454.71	6432.24±299.49	8104.11±147.08	6769.92±620.6	8810.89±296.27	5097.66±178.61	7055.89±616.31	6931.85±676.12	6857.93±210.28	4624.64±278.33	2335.44±49.95
78	TG(18:1_18:2_18:2)	TG	M+NH4	C57H100O6	12.169	898.784	898.786	-1.6147	39115.06±1768.14	29931.96±1956.26	31961.95±4634.24	28554.46±2943.46	35118.99±2245.16	28221.8±2559.36	31447.13±2589.8	23629.18±1053.87	30013.81±1864.35	29607.42±1292.32	26935.18±1174.04	18141.04±1424.58	12248.42±518.88
79	TG(18:1_18:1_20:0)	TG	M+NH4	C59H110O6	14.41	932.865	932.864	0.525751	174.05±4.65	114.59±5.84	156.76±11.12	105.22±4.9	166.27±4.22	109.32±3.43	72.48±4.55	94.89±4.44	169.8±8.66	127.63±2.26	120.74±9.51	257.1±18.86	71.14±2.62
80	TG(18:1_18:2_22:0)	TG	M+NH4	C61H112O6	14.47	958.88	958.88	-0.19833	235.69±9.46	154.22±4.09	213.91±15.28	141.45±7.93	230.07±5.03	247.13±9.66	163.61±2.21	144.18±6.71	264.92±14.67	343.45±18.09	576.7±36.1	438.6±20.95	116.02±3.75
81	TG(18:2_17:1_18:2)	TG	M+NH4	C56H98O6	11.88	884.769	884.77	-0.984163	354.91±24.53	256.03±8.59	300.32±25.82	250.95±14.42	293.32±6.93	250.3±15.3	295.54±3.66	167.04±5.86	225.09±10.69	218.71±12.98	178.24±10.08	104.07±8.19	54.74±5.44
82	TG(18:2_18:2_18:2)	TG	M+NH4	C57H98O6	11.626	896.769	896.77	-1.1942	62467.24±1742.88	51278.44±1613.94	56714.44±6479.36	46444.53±3625.44	54919.8±1845.7	48643.55±1751.42	57453.16±3667.79	36713.9±783.5	44304.7±5351.29	40434.34±316.1	37646.24±788.54	26043.21±1841	17083±843.02
83	TG(18:2_18:2_18:3)	TG	M+NH4	C57H96O6	11.115	894.753	894.755	-1.35347	36297.65±1335.72	27470.95±1354.59	29796.89±1623.46	25761.93±1454.5	30110.91±1484.84	25394.91±757.72	27978.11±181.51	17789.35±811.77	21583.42±2376.99	19245.19±1111.69	14708.42±429.12	8668.69±634.23	5492.38±202.45
84	TG(18:2_18:3_22:0)	TG	M+NH4	C61H108O6	13.5	954.847	954.848	-1.18449	2058.45±104.16	1434.24±13.3	1830.88±101.8	1358.38±70.42	1911.75±52.64	1821.53±87.88	2425.35±64.97	1148.85±71.75	1752.9±73.35	2187.73±117.61	2383.19±82.48	1599.97±59.36	537.03±28.34
85	TG(18:3_14:2_18:2)	TG	M+NH4	C53H88O6	11.8	838.694	838.692	2.88783	2.6±0.16	1.94±0.03	1.59±0.1	3.21±0.14	2.34±0.07	1.5±0.06	1.78±0.04	1.03±0.04	1.17±0.09	1.71±0.09	1.82±0.08	0.8±0.05	0.96±0.04
86	TG(18:3_17:1_18:2)	TG	M+NH4	C56H96O6	11.31	882.754	882.755	-0.544218	237.04±11.77	157.78±25.97	206.85±15.72	172.8±6.42	197.37±0.68	165.89±8.27	182.61±4.73	98.91±5.85	125.27±17.56	111.1±9.39	80.34±2.3	45.62±3.59	25.58±1.6
87	TG(18:3_17:1_18:3)	TG	M+NH4	C56H94O6	12.69	880.738	880.739	-0.590909	1378.85±91.5	1094.98±35.14	1374.99±78.18	1157.14±87.2	1411.85±63.68	1184.31±70.54	1410.33±32.99	972.82±39.24	1208.85±92.62	1168.23±70.96	1240.87±54.9	910.64±53.99	577.82±15.99
88	TG(18:3_18:2_18:3)	TG	M+NH4	C57H94O6	10.63	892.739	892.739	-0.246637	4190.97±159.27	3157.04±169.9	3458.95±209.23	2939.52±147.98	3165.35±85.12	2713.08±64.75	2804.67±53.82	1585.91±35.37	1850.46±189.77	1396.27±73.08	861.33±44.05	469.74±31.77	271.06±5.65
89	TG(18:3_18:2_22:1)	TG	M+NH4	C61H106O6	13.04	952.834	952.833	0.829832	929.81±62.94	680.14±37.82	841.22±78.72	619.31±40.26	819.48±11.24	772.52±21.77	992.23±13.24	476.65±12.19	757.17±64.25	786.56±48.1	770.81±31.01	476.35±30.79	179.53±1.81
90	TG(18:3_18:3_18:3)	TG	M+NH4	C57H92O6	10.092	890.722	890.723	-1.16854	431.8±32.91	349.66±9.12	368.85±41.2	350.98±21.09	358.53±15.2	194.15±20.78	336.84±22.41	161.58±38.2	240.08±50.29	130.02±19.04	125.66±6.51	80.14±9.09	50.09±2.14
91	TG(18:3_18:3_19:1)	TG	M+NH4	C58H98O6	13.313	908.772	908.77	1.59692	506.28±27.75	420.83±15.57	469.94±54.62	404.34±10.6	506.42±43.77	418.18±29.52	508.54±49.83	308.29±41.33	436.59±64.34	445.4±67.44	413.65±28.86	247.37±14.74	122.83±17.78
92	TG(18:3_18:3_20:2)	TG	M+NH4	C59H98O6	11.122	920.77	920.77	-0.0217391	10138.03±626.34	8379.06±431.34	9891.93±710.22	8814.71±508.44	10083.37±784.84	7756.19±39.52	9052.08±518.56	7121.78±462.38	8256.86±980.61	8235.81±451.37	8149.22±805	6190.4±160.97	4182.47±277.55
93	TG(18:3_18:3_24:0)	TG	M+NH4	C63H110O6	13.662	980.864	980.864	-0.418367	227.98±5.59	161.37±7.72	224.39±10.06	153.53±4.51	253.14±8.17	113.06±4.99	204.41±8.74	151.99±5.57	277.68±17	386.76±0.73	539.86±22.48	465.29±32.16	127.57±2.33
94	TG(18:3_20:2_20:2)	TG	M+NH4	C61H104O6	12.47	950.816	950.817	-0.8	1155.02±90.47	849.44±42.32	1177.95±103.41	869.82±44.68	1138.51±63.14	1090.99±53.05	1359.27±50.22	732.11±59.58	1106.94±112.02	1174.61±91.62	1318.84±96.59	913.03±77.39	361.12±10.51
95	TG(18:3_20:2_22:2)	TG	M+NH4	C63H108O6	11.153	978.848	978.848	-0.204499	812.45±49.87	586.38±10.77	514.32±20.72	617.74±34.26	883.99±52.71	402.85±6.23	542.99±17.06	525.78±16.08	1009.17±71.11	1122.08±45.16	1715.77±63.78	1118.43±46.82	381.61±13.83
96	TG(18:3_20:3_20:3)	TG	M+NH4	C61H100O6	13.15	946.789	946.786	2.91755	784.49±28.56	637.12±20.76	728.74±86.2	622.62±54.37	767.76±77.06	596.89±65.43	758.94±60.05	433.65±31.64	614.14±70.63	573.31±56.37	495.17±30.38	300.7±20.78	146.02±13.4
97	TG(18:4_15:0_18:3)	TG	M+NH4	C54H90O6	11.96	852.709	852.708	2.23005	174.49±14.01	96.47±4.9	157.82±3.49	137.33±12.13	159.34±2.23	95.62±6.77	133.59±22.88	92.83±3.48	109.97±9.96	61.79±12.34	86.48±1.9	48.2±4.11	28.05±2.3
98	TG(18:4_16:0_18:2)	TG	M+NH4	C55H94O6	11.09	868.738	868.739	-0.610599	739.89±45.36	573.24±4.17	610.09±55.96	518.6±22.2	564.82±21.85	518.62±15.6	487.95±60.63	309.06±12.35	370.24±29.13	340.17±24.65	241.76±11.01	140.19±9.38	80.69±4.67
99	TG(18:4_17:1_18:3)	TG	M+NH4	C56H92O6	12.121	878.725	878.723	2.42597	2334.42±157.23	1659.99±267.75	2363.02±162.64	2034.7±77.57	2364.82±110.47	2077.13±62.12	2396.48±17.86	1710.14±94.33	2004.27±163.92	1927.13±104.54	1884.29±79.64	1351.01±98.34	956.02±31.32
100	TG(19:0_18:2_18:2)	TG	M+NH4	C58H104O6	12.99	914.817	914.817	0.284464	431.96±37.74	297.5±14.85	375.34±26.05	300.29±16.95	366.04±49.17	324.21±40.97	437.56±41.59	242.44±12.19	342.15±35.07	381.03±47.03	414.62±24.83	237.34±30.96	104.59±16.68
101	TG(19:1_18:2_18:2)	TG	M+NH4	C58H102O6	12.45	912.801	912.801	-0.822368	1118.38±56.11	835.63±33.03	999.93±77.97	805.52±30.64	991.03±4.69	873.3±47.75	1123.59±31.38	612.53±19.79	853.02±94.53	887.15±52.82	818.76±34.79	519.49±32.19	266.58±8.97
102	TG(19:1_18:2_18:3)	TG	M+NH4	C58H100O6	11.91	910.785	910.786	-1	853.17±57.58	621.08±22.83	714.79±57.97	611.3±38.01	723.6±18.08	593.76±47.97	748.87±47.71	435.48±7.64	396.58±40.68	565.59±44.02	451.97±25.97	292.37±20.34	94.99±4.21
103	TG(20:0_18:1_18:2)	TG	M+NH4	C59H108O6	13.93	930.847	930.848	-1.21505	698.95±29.47	467.79±12.35	541.86±178.04	462.39±20.76	664.81±23.27	301.71±301.61	722.08±275.01	389.61±21.62	656.11±53.14	655.86±252.74	929.65±48.95	641.75±35.72	211.66±10.42
104	TG(20:0_18:2_18:2)	TG	M+NH4	C59H106O6	13.39	928.833	928.833	-0.0862069	1347.97±53.43	966.71±47.57	1018.52±299.08	887.36±49.7	1231.79±34.33	1214.49±45.04	1501.92±37.13	709.11±19.5	1141.98±111.94	1251.64±100.88	1384.49±47.45	915.94±41.75	347.83±22.41
105	TG(20:0_18:3_18:3)	TG	M+NH4	C59H102O6	12.37	924.801	924.801	-0.551948	1254.28±49.66	982.97±29.03	1073.58±71.83	865.79±47.28	1075.77±12.04	986.24±44.86	1108.47±76.7	630.08±27.1	849.32±85.69	856.13±53.33	713.43±27.52	437.55±32.71	220.69±2.19
106	TG(20:3_20:3_20:3)	TG	M+NH4	C63H104O6	13.718	974.82	974.817	2.85421	671.12±25.85	516.57±19.02	726.26±31.5	588.26±36.54	724.57±12.14	294.65±8.3	393.92±5.99	477.75±19.28	659.5±36.24	615.95±41.95	678.21±27.71	443.88±1.44	161.7±5.74
107	TG(21:3_20:3_20:3)	TG	M+NH4	C64H110O6	15.032	992.865	992.864	1.37097	70.2±4.03	50.37±1.13	45.84±0.49	52.45±2.76	73.47±2.17	34.37±0.74	71.85±2.55	49.73±2.04	103.59±8.11	127.96±2.19	227.66±13.4	183.68±9.11	32.89±1.72
108	TG(22:2_18:3_22:3)	TG	M+NH4	C65H110O6	13.989	1004.87	1004.86	3.60558	137.05±3.95	108.32±5.3	104.95±6.27	104.03±3.32	131.82±10.16	166.61±4.69	237.39±6.74	95.71±0.74	184.07±8.45	210.15±16.55	290.33±13.54	223.22±3.1	53.15±4.5
109	TG(24:0_18:2_18:3)	TG	M+NH4	C63H112O6	14.09	982.88	982.88	0.356415	193.79±4.11	133.99±6.27	164.79±7.02	117.54±6.8	183.48±10.59	78.99±2.43	129.68±2.54	102.59±15.99	203.8±16.56	266.86±15.39	368.02±11.7	261.43±17.89	62.54±2.99
110	DG(14:0 18:2)	DG	M+NH4	C35H64O5	6.29	582.509	582.509	-0.0687285	151.13±9.3	90.14±2.64	86.06±5.57	78.06±2.45	77.75±2.78	93.92±3.93	86.39±5.38	69.27±4.41	60.17±2.6	57.13±7.11	36.07±0.81	22.65±1.03	15.91±0.85
111	DG(14:1 18:3)	DG	M+NH4	C35H60O5	6.967	578.479	578.478	1.5917	1154.5±63.08	848.07±60.02	735.57±45.38	656.32±28.89	608.81±43.64	681.15±24.45	317.44±17.28	216.97±2.63	174.66±1.54	0±0	0±0	0±0	0±0
112	DG(15:0 18:1)	DG	M+NH4	C36H68O5	5.285	598.54	598.54	-0.267559	2.8±0.09	1.63±0.08	0±0	0±0	0±0	0±0	0±0	0±0	14.03±0.51	23.24±0.71	55.09±4.64	93.16±1.79	133.66±5.77
113	DG(15:0 18:2)	DG	M+NH4	C36H66O5	5.115	596.525	596.525	-0.0167785	28.31±1.44	19.87±1.23	20.79±0.22	18.83±1.02	22.27±0.5	19.78±0.61	66.98±4.69	156.84±11.14	194.8±8.56	317.24±8.18	900.69±9.91	1142.64±23.63	1862.99±142.22
114	DG(15:0 18:3)	DG	M+NH4	C36H64O5	4.74	594.509	594.509	-0.185185	61.9±3.72	44.18±1.7	41.64±0.56	42.35±1.76	39.53±2.35	57.4±2.25	0±0	81.82±2.98	0±0	118.95±6.43	0±0	0±0	0±0
115	DG(15:0 22:4)	DG	M+NH4	C40H70O5	6.791	648.556	648.556	-0.756173	325.79±10.82	222.21±12.73	195.01±13.89	188.46±7.92	187.91±7.8	151.96±6.61	142.46±7.41	162.56±8.07	138.99±3.55	151.35±9.39	132.82±0.77	89.79±1.81	52.73±3.33
116	DG(16:0 18:1)	DG	M+NH4	C37H70O5	7.5	612.556	612.556	-0.294118	342.46±8.08	260.5±5.63	189.69±9.33	178.78±4.38	190.5±4.54	285.29±6.62	209.75±10.41	200.87±6.72	188.32±8.49	261.15±13.62	151.65±4.36	94.03±4.21	52.97±3.01
117	DG(16:0 18:2)	DG	M+NH4	C37H68O5	6.965	610.54	610.54	-0.147541	7012.88±348.28	5095.16±272.86	4856.31±66.45	3812.85±190.85	3925.05±70.28	5183.94±169.32	4590.76±220.45	4012.77±64.78	3645.75±36.65	4340.93±153.38	2501.29±51.22	1644.43±30.21	1109.15±60.58
118	DG(16:0 18:3)	DG	M+NH4	C37H66O5	6.497	608.525	608.525	-0.3125	649.75±18.76	577.57±21.15	511.19±32.5	484.41±11.92	417.07±15.32	606.33±5.13	537.59±38.93	493.48±18.7	471.31±20.69	495.37±31.69	335.07±13.74	209.73±2.49	139.87±7
119	DG(16:1 18:3)	DG	M+NH4	C37H64O5	6.02	606.508	606.509	-1.28713	25.36±1.17	21.02±2.08	20.54±1.78	19.05±0.62	20.79±0.33	22.77±0.49	21.02±1.15	20.48±1.28	19.58±0.23	14.84±0.91	12.8±0.57	8.28±0.41	3.98±0.2
120	DG(17:0 18:2)	DG	M+NH4	C38H70O5	7.19	624.556	624.556	-0.576923	133.62±7.28	83.5±4.96	82.46±7.53	72.58±3.94	81.89±3.33	98.93±4.78	87.81±4.79	77.83±4.43	70.06±2.73	74.89±3.72	50.77±1.34	32.2±1.19	21.16±0.89
121	DG(17:0 18:3)	DG	M+NH4	C38H68O5	6.734	622.54	622.54	-0.546624	63.69±1.68	38.6±1.52	34.18±1.63	38.79±1.87	32.1±1.2	41.69±0.93	37.7±2.17	35.73±1.72	28.9±0.65	22.05±0.88	51.18±2.06	70.6±4.04	7.23±0.31
122	DG(17:2 18:2)	DG	M+NH4	C38H66O5	6.329	620.525	620.525	-0.016129	52.07±3.32	36.39±1.99	30.43±1.3	28.91±1.49	30.58±1.55	34.09±1.32	30.24±1.04	27.87±1.46	23.99±0.64	23.84±0.84	15.92±1.82	9.13±0.4	4.67±0.14
123	DG(17:2 20:1)	DG	M+NH4	C40H72O5	7.314	650.571	650.572	-1.06154	509.83±19.35	330.19±11.21	320.14±18.4	282.61±16.66	301.56±10.85	360.35±12.84	310.26±13.29	277.81±10.58	208.78±8.03	309.17±14.83	150.96±2.53	96.42±3.47	56.39±3.68
124	DG(18:0 18:2)	DG	M+NH4	C39H72O5	7.61	638.572	638.572	0.0626959	1776.58±118.32	1259.17±90.79	1190.52±61.23	1031.89±31.79	1047.3±28.11	1387.93±58.18	1235.71±87.52	1101.22±67.43	903.99±39.61	1057.28±51.34	743.2±13.38	411.59±5.41	257.48±18.53
125	DG(18:0 18:3)	DG	M+NH4	C39H70O5	7.072	636.556	636.556	-0.377358	18679.73±823.5	12228.69±1077.22	11780.31±715.36	10933.65±459.13	11705.82±422.94	12496.2±665.04	11397.26±774.52	10564.14±825.86	9652.02±196.24	10037.22±627.07	6602.97±131.83	4410.57±73.47	2943.01±93.63
126	DG(18:2_18:2)	DG	M+NH4	C39H68O5	6.555	634.54	634.54	-0.914826	37840.12±2564.93	26479.29±2198.14	25954.99±2080.63	23249.28±1616.65	24522.26±1455.63	21737.87±1048.69	24312.62±546.3	21322.33±1019.46	19504.44±996.69	18359.26±1185.24	13183.94±287.55	9029.26±73.37	6328.75±322.72
127	DG(18:2 20:2)	DG	M+NH4	C41H72O5	7.218	662.571	662.572	-1.32931	531.75±17.76	354.23±20.02	339.43±15.09	313.36±5.43	323.6±8.41	399.91±6.04	341.03±21.14	312.87±24.77	281.06±7.67	264.44±10.11	182.97±3.04	113.43±2.06	69.87±4.08
128	DG(18:2 22:0)	DG	M+NH4	C43H80O5	9.312	694.633	694.634	-1.67147	617.52±19.89	430.95±36.25	432.9±7.75	387.03±19	357.19±11.73	513.93±13.08	480.21±20.92	427±17.73	391.32±13.96	389.03±16.22	358.9±12.56	247.81±13.58	151.52±7.89
129	DG(18:3_18:2)	DG	M+NH4	C39H66O5	6.132	632.524	632.525	-0.981013	10125.46±420.72	7246.93±568.19	6582.59±430.69	6323.92±299.8	6193.42±317.62	7283.87±212.5	6467.93±251.75	5575.86±390.81	4971.16±90.91	4736.07±184.36	2791.97±12.43	1830.85±72.36	1196.96±81.63
130	DG(18:3_18:3)	DG	M+NH4	C39H64O5	5.741	630.509	630.509	-1.04762	423.49±5.92	262.28±12.31	264.57±13.47	285.37±7.02	241.84±8.34	268.48±19	233.71±14.7	227.94±16.06	203.11±11.21	208.49±12.68	119.72±3.5	70.36±1.45	32.91±2.19
131	DG(18:3 20:0)	DG	M+NH4	C41H74O5	7.781	664.587	664.587	-1.08434	1978.99±97.77	1283.24±105.95	1151.31±63.93	1097.99±64.13	1154.56±79.26	1397.09±65.61	1129.29±76.67	1063.94±52.29	993.29±51.32	1054.73±70.79	657.92±25.7	427.36±9.34	252.39±3.71
132	DG(18:3 22:0)	DG	M+NH4	C43H78O5	8.535	692.618	692.619	-1.19942	2968.79±173.37	1843.06±100.41	1784.11±74.37	1740.16±105.31	1829.16±132.96	2203.69±120.03	2113.86±23.83	1711.69±48.93	1623.47±34.36	1680.46±50.25	1153.05±54.59	752.34±5.65	471.1±34.7
133	DG(20:0 18:1)	DG	M+NH4	C41H78O5	7.58	668.618	668.619	-0.419162	80.43±6.56	61.31±4.48	57.64±5.35	51.12±1.84	52.53±5.27	68.21±1.88	59.33±3.58	55.76±4.13	51.18±2.19	57.88±4.4	47.38±1.27	35.37±0.74	24.35±1.3
134	DG(20:0 20:4)	DG	M+NH4	C43H76O5	7.94	690.602	690.603	-1.17391	773.18±32.72	527.32±40.38	509.86±46.28	464.44±27.24	481.94±19.96	624.14±21.77	570.77±41.44	470.93±43.67	431.64±18.27	452.66±29.46	298.6±5.63	203.97±5.04	110.31±8.25
135	DG(22:0 20:3)	DG	M+NH4	C45H82O5	9.325	720.649	720.65	-1.81944	428.03±8.43	294.28±17.28	306.69±21.8	254.12±12.85	279.85±5.02	348±15.12	284.08±15.37	274.21±17.4	254.78±17.19	333.31±21.88	239.52±8.02	150.05±9.17	82.01±5.48
	Glycerophospholipids (GP)
136	PA(18:1_18:2)	PA	M-H	C39H71O8P	5.144	697.48	697.481	-1.39168	15±0.48	14.89±0.77	12.02±0.6	9.83±0.46	8.86±0.55	33.83±2.19	28.63±1.32	13.61±0.4	20.21±0.58	40.07±1.52	8.25±0.28	0.92±0.03	0.56±0.01
137	PA(18:2_18:2)	PA	M-H	C39H69O8P	4.833	695.465	695.466	-1.09353	38.89±1.68	35.81±0.53	35.64±1.05	27.93±0.81	25.26±0.63	105.28±5.27	113.63±8.3	48.67±1	68.67±0.75	111.13±4.71	20.98±0.2	2.74±0.16	6.96±0.36
138	PA(18:2_18:3)	PA	M-H	C39H67O8P	4.608	693.449	693.45	-1.41414	1.28±0.03	1.22±0.03	0±0	0±0	0±0	3.72±0.16	4.24±0.19	1.88±0.12	2.37±0.09	4.39±0.13	0.56±0.02	0.05±0	0.04±0
139	PG(14:0_18:2)	PG	M-H	C38H71O10P	4.5	717.471	717.47	1.42259	0.79±0.04	0.81±0.04	0.89±0.02	0.77±0.02	0.7±0.02	0.82±0.04	0.62±0.03	0.39±0.02	0.21±0.01	0±0	0±0	0±0	0±0
140	PG(16:0_14:2)	PG	M-H	C36H71O10P	4.72	693.471	693.47	1.12554	0.18±0.01	0.15±0.01	0.12±0	0.07±0	0.06±0	0.13±0.01	0.06±0	0.03±0	0.03±0	0±0	0±0	0±0	0±0
141	PG(16:0_18:1)	PG	M-H	C40H77O10P	4.957	747.517	747.518	-1.75368	22.23±1.39	23.27±0.64	21.08±0.62	19.21±0.29	16.83±0.91	20.03±0.56	16.26±0.61	8.82±0.57	11.36±0.59	0.56±0.01	0.36±0	0.25±0.01	0.19±0
142	PG(16:0_18:2)	PG	M-H	C40H75O10P	4.89	745.501	745.501	-0.33557	71.95±3.03	83.35±3.57	80.27±3.61	69.73±2.72	69.59±1.66	67.31±2.81	50.73±1.66	33.41±0.81	33.7±0.49	2.05±0.07	1.27±0.05	0.93±0.03	0.86±0.03
143	PG(16:0_18:3)	PG	M-H	C40H73O10P	4.64	743.485	743.486	-0.471063	1.86±0.06	2.24±0.05	2.39±0.09	1.6±0.08	1.61±0.05	1.7±0.04	1.06±0.04	0.59±0.02	0.67±0.03	0.1±0.01	0±0	0±0	0±0
144	PG(18:0_16:0)	PG	M-H	C40H79O10P	5.54	749.533	749.533	0.173565	0.35±0.01	0.31±0.02	0.31±0.01	0.21±0.01	0.26±0.01	0.28±0.01	0.16±0.01	0.15±0.01	0.11±0	0±0	0±0	0±0	0±0
145	PG(18:0_18:2)	PG	M-H	C42H79O10P	5.24	773.533	773.533	-0.0776197	1.78±0.07	1.75±0.03	1.67±0.09	1.74±0.09	1.61±0.06	1.65±0.06	1.2±0.06	0.83±0.03	0.92±0.06	0.19±0	0.22±0	0.09±0	0.03±0
146	PG(18:1_18:2)	PG	M-H	C42H77O10P	4.934	771.517	771.518	-1.62127	5.65±0.53	4.7±4.16	6.59±0.51	3.79±3.29	5.42±0.19	5.62±0.83	4.33±1.07	3.18±0.24	3.05±0.5	2.64±0.2	1.77±0.19	0.54±0.1	0.33±0.03
147	PG(18:2_18:2)	PG	M-H	C42H75O10P	4.658	769.501	769.503	-1.6775	13.18±0.71	13.75±0.25	12.09±0.39	11.22±0.13	9.25±0.05	12.87±0.51	11.45±0.25	8.32±0.1	8.21±0.1	2.18±0.02	1.85±0.02	1.52±0.04	1.42±0.07
148	PG(18:3_18:2)	PG	M-H	C42H73O10P	4.45	767.486	767.486	0.182529	0.61±0.03	0.7±0.03	0.68±0.03	0.57±0.02	0.6±0.01	0.58±0.02	0.46±0.02	0.29±0.02	0.26±0.01	0.11±0.01	0.06±0	0.05±0	0.03±0
149	PE(16:0_18:1)	PE	M+H	C39H76NO8P	6.176	718.537	718.538	-1.33705	209.88±4.72	186.33±7.3	152.55±7.62	219.31±8.04	129.35±2.69	147.3±4.33	131.26±6.76	106.64±5.67	97.34±5.34	10.66±0.3	6.98±0.39	3.22±0.32	2.63±0.12
150	PE(16:0_18:2)	PE	M+H	C39H74NO8P	5.754	716.522	716.522	-1.29888	869.69±43.67	810.21±28.34	685.95±19.33	935.9±28.67	610.1±29.89	710.13±33.1	661.14±26.29	589.49±21.22	500.9±26.11	55.26±3.12	35.18±1.47	20.55±0.5	17.05±0.11
151	PE(17:1_18:1)	PE	M+H	C40H76NO8P	5.12	730.538	730.538	-0.0547945	77.66±3.11	74.26±3.79	63.46±1.92	82.58±4.46	48.37±0.84	59.59±1.51	48.46±0.43	42.25±1.5	35.84±1.91	1.82±0.02	0.6±0.04	0.38±0.04	0.36±0.03
152	PE(17:1_18:2)	PE	M+H	C40H74NO8P	4.82	728.522	728.522	-0.0274725	11.77±0.71	9.36±0.32	6.42±0.24	3.9±0.24	2.06±0	6.19±0.39	5.55±0.3	2.35±0.14	2.64±0.05	2.93±0.08	0.51±0.04	0±0	0±0
153	PE(18:0_18:3)	PE	M+H	C41H76NO8P	5.09	742.538	742.538	0.269542	6.17±0.3	5.26±0.24	3.86±0.1	6.26±0.36	3.55±0.13	5.17±0.11	3.52±0.1	3.27±0.12	2.6±0.15	0±0	0±0	0±0	0±0
154	PE(18:0_20:4)	PE	M+H	C43H78NO8P	5.12	768.554	768.554	-0.0911458	4.88±0.2	3.88±0.18	3.1±0.03	4.04±0.09	2.15±0.1	2.86±0.07	2.4±0.11	1.97±0.14	1.59±0.04	0±0	0±0	0±0	0±0
155	PE(18:1_18:1)	PE	M+H	C41H78NO8P	6.74	744.553	744.554	-1.49194	114.61±4.53	103.76±6.18	90.21±2.91	115.87±4.6	69.86±3.81	89.2±3.79	75.68±3.52	65.52±1.16	53.57±2.62	9.24±0.4	4.33±0.06	2.96±0.15	2.39±0.11
156	PE(18:1_18:2)	PE	M+H	C41H76NO8P	5.83	742.538	742.538	0.431267	255.04±6.14	220.95±8.76	191.47±2.32	257.38±11.64	160.29±7.24	188.55±9.3	169.38±9.24	144.15±8.25	127.68±4.02	15.52±0.61	8.49±0.47	4.41±0.09	3.4±0.21
157	PE(18:1_20:0)	PE	M+H	C43H84NO8P	6.233	774.599	774.601	-1.84755	75.94±3.99	65.08±2.51	55.51±3.28	85.27±4.01	53.74±2.41	56.89±1.52	46.02±2.28	55.18±2.63	41.7±0.85	6.34±0.28	7.14±0.27	6.64±0.37	3.84±0.24
158	PE(18:2_18:3)	PE	M+H	C41H72NO8P	5.116	738.505	738.507	-2.09469	54.35±2.6	52.47±2.36	43.14±2.62	60.51±2.93	33.12±1.63	39.69±1.4	34.19±1.31	26.44±1.85	23.52±1.23	1.06±0.01	0.61±0.14	0.37±0.08	0.3±0.02
159	PE(18:2_22:0)	PE	M+H	C45H86NO8P	7.742	800.615	800.616	-1.7375	45.75±2.04	39.43±1.63	33.12±1.82	42.92±0.46	26.76±1.47	33.11±1.05	27.34±1.69	23.42±0.17	17.85±1.01	1.98±0.08	1.33±0.13	0.95±0.08	0.41±0.06
160	PE(18:2_24:0)	PE	M+H	C47H90NO8P	8.509	828.646	828.648	-2.25845	40.21±2.39	36.74±0.09	31.11±2.31	36.89±0.98	23.05±0.94	31.97±1.2	23.92±0.32	16.02±0.33	15.66±0.56	1.32±0.09	0.67±0.04	0.28±0.02	0.25±0.02
161	PE(18:3_22:0)	PE	M+H	C45H84NO8P	5.888	798.599	798.601	-1.70426	116.25±6.45	104.61±4.22	87.48±5.55	131.7±6.82	76.3±2.5	103.55±4.81	81.17±4.69	79.05±0.91	72.63±1.67	1.88±0.09	1.5±0.08	0.69±0.13	0.48±0.1
162	PE(18:4_22:0)	PE	M+H	C45H82NO8P	5.496	796.584	796.585	-1.90955	22.6±1	21.41±0.57	16.47±0.65	26.07±0.9	15.9±0.22	20.94±0.76	15.84±0.58	16.18±0.51	14.87±0.43	0±0	0±0	0±0	0.19±0.06
163	PE(20:1_22:2)	PE	M+H	C47H88NO8P	7.728	826.63	826.632	-2.00969	13.74±0.62	12.49±0.55	9.81±0.56	14.63±1.06	7.94±0.28	9.63±0.69	6.31±0.42	5.77±0.27	5.46±0.28	0.35±0.01	0±0	0±0	0±0
164	PE(22:0_22:2)	PE	M+H	C49H94NO8P	7.955	856.678	856.679	-1.60047	56.6±2.62	54.52±0.44	34.81±2.55	67.01±3.62	40.89±2.35	45.21±2.88	27.77±1.79	37.93±1.36	35.39±2.85	1.13±0.07	0.52±0.1	0.13±0.02	0±0
165	PS(16:1_22:0)	PS	M-H	C44H84NO10P	5.615	816.575	816.576	-1.75245	387.5±15.82	354.86±15.65	359.28±11.15	389.05±15.71	398.53±13.03	286.04±10.94	332.75±12.32	315.79±14.48	357.38±15.94	18.21±0.48	11.23±0.41	6.97±0.42	3.9±0.12
166	PS(18:0_18:1)	PS	M-H	C42H80NO10P	5.115	788.544	788.545	-1.43401	7.73±0.19	7.63±0.37	7.42±0.28	7.63±0.27	7.77±0.03	5.79±0.1	5.23±0.27	4.89±0.3	5.31±0.22	0.07±0	0±0	0±0	0±0
167	PS(18:0_19:0)	PS	M-H	C43H84NO10P	6.028	804.575	804.576	-1.24378	54.94±2.57	45.22±1.46	24.27±0.58	23.54±1.13	20.77±1.46	23.59±1.17	20.87±0.44	15.67±0.24	14.73±0.9	0.76±0.03	0.23±0.01	0.1±0	0.05±0
168	PS(18:0_19:1)	PS	M-H	C43H82NO10P	5.614	802.56	802.56	-0.685786	186.39±2.65	141.01±5.04	94.89±2.74	77.16±3.62	65.92±2.49	83.65±5.14	65.43±2.76	55.04±2.53	54.07±2.68	4.53±0.1	1.14±0.01	0.66±0.03	0.38±0.01
169	PS(18:0_20:0)	PS	M-H	C44H86NO10P	6.029	818.591	818.592	-1.32029	116.47±0.6	112.76±5.26	90.68±5.09	124.13±6.83	119.28±2.13	90.78±2.52	82.71±4.78	83.08±2.33	93.33±3.43	3.96±0.14	1.99±0.07	1.04±0.04	0.65±0.04
170	PS(18:0_22:2)	PS	M-H	C46H86NO10P	5.7	842.59	842.592	-1.86461	206.38±4.07	194.22±6.52	199.91±3.09	206.32±11.3	210.95±11.87	182.11±4.17	166.89±8.07	162.53±3.42	179.9±6.44	9.14±0.51	5.98±0.08	2.68±0.07	1.5±0.01
171	PS(18:1_22:2)	PS	M-H	C46H84NO10P	5.317	840.575	840.576	-1.77381	364.55±12.52	360.58±7.49	313.76±14.68	444.18±28.48	448.24±22.1	319.54±9.82	320.12±11.31	333.54±14.73	355.61±19.09	20.23±0.52	10.88±0.44	8.49±0.36	4.49±0.17
172	PS(18:2_18:2)	PS	M-H	C42H74NO10P	5.759	782.496	782.498	-2.37852	12.17±0.09	9.64±0.44	6.37±0.26	5.88±0.35	2.81±0.22	5.48±0.26	3.42±0.07	3.89±0.09	1.02±0.07	0.4±0.02	0.08±0	0±0	0±0
173	PS(18:2_23:0)	PS	M-H	C47H88NO10P	5.891	856.606	856.607	-1.6472	11.05±0.52	9.44±0.25	7.77±0.3	10.84±0.3	9.1±0.08	8.25±0.42	6.59±0.26	7.58±0.35	8.32±0.29	0.1±0	0±0	0±0	0±0
174	PS(18:2_24:0)	PS	M-H	C48H90NO10P	6.253	870.621	870.623	-1.93103	9.39±0.23	8.17±0.28	9.33±0.31	9.56±0.49	8.27±0.34	7.78±0.43	6.38±0.4	5.39±0.18	7.71±0.38	0.19±0.01	0.07±0	0.05±0	0±0
175	LPC(16:0)	LPC	M+H	C24H50NO7P	2.398	496.339	496.34	-1.875	18.92±0.72	22.66±0.08	26.98±0.25	26.63±1.29	24.84±0.69	44.16±2.1	49.09±3	47.5±0.25	60.51±0.66	6.81±0.33	4.95±0.16	3.25±0.12	20.28±0.38
176	LPC(18:0)	LPC	M+H	C26H54NO7P	3.157	524.37	524.371	-1.71154	1.01±0.03	1.19±0.03	1.33±0.06	1.06±0.06	1.24±0.04	1.99±0.07	2.41±0.09	2.31±0.09	2.73±0.09	0.39±0.02	0.27±0.01	0.15±0.01	0.56±0.04
177	LPC(18:1)	LPC	M+H	C26H52NO7P	2.611	522.355	522.355	-1.41762	10.66±0.36	12.37±0.28	15.94±0.52	14.91±0.88	16.19±0.74	33.9±1.29	40.86±0.58	40.15±1.18	46.59±0.76	7.68±0.27	5.51±0.28	3.36±0.11	21.68±1.24
178	LPC(18:2)	LPC	M+H	C26H50NO7P	1.969	520.339	520.34	-1.61538	49.08±2.52	63.31±3.03	80.95±4.33	74.56±3.59	76.87±1.86	162.48±6.48	184.95±4.58	179.98±2.49	215.07±11.5	30.11±1.06	19.3±0.73	12.04±0.52	69.46±3.57
179	LPC(18:3)	LPC	M+H	C26H48NO7P	1.453	518.323	518.324	-1.69884	1.27±0.07	1.47±0.05	1.86±0.06	1.81±0.04	1.97±0.08	4.14±0.13	4.66±0.26	4.52±0.15	5.07±0.08	0.45±0.02	0.32±0.02	0.19±0.01	0.93±0.06
180	LPE(16:0)	LPE	M-H	C21H44NO7P	2.485	452.277	452.278	-3.31858	10.95±0.56	6.59±0.29	8.83±0.1	9.28±0.43	9.78±0.3	15.25±0.6	21.84±0.58	19.61±0.93	26.7±1.45	3.74±0.11	1.66±0.08	1.72±0.06	9.41±0.15
181	LPE(18:0)	LPE	M-H	C23H48NO7P	2.38	480.308	480.308	-0.375	1.46±0.01	1.08±0.03	1.31±0.07	1.44±0.08	1.46±0.08	2.15±0.04	3.15±0.03	2.81±0.15	3.77±0.17	0.4±0.01	0.24±0.01	0.21±0.01	0.67±0.05
182	LPE(18:1)	LPE	M-H	C23H45NO7P	2.69	478.293	478.293	-0.251046	5.8±0.29	2.99±0.2	4.05±0.05	5.31±0.03	5.07±0.11	9.31±0.29	9.73±0.16	10±0.31	13.17±0.91	2.38±0.08	1.68±0.07	1.3±0.08	10.35±0.34
183	LPE(18:2)	LPE	M-H	C23H44NO7P	2.04	476.277	476.277	-0.0630252	24.36±0.77	15.6±0.3	19.27±0.31	22.35±1.51	25.74±1.1	41.97±1.85	55.88±1.56	49.43±2.43	65.97±5.4	9.96±0.3	6.5±0.33	5.44±0.28	34.41±2.58
184	LPE(22:0)	LPE	M-H	C27H56NO7P	4.48	536.372	536.371	1.08209	0.54±0.01	0.23±0.01	0.27±0.01	0.26±0.02	0.34±0.02	0.41±0.02	0.54±0.02	0.44±0.01	0.63±0.01	0.18±0.01	0.15±0.01	0.1±0	3.54±0.16
185	PC(16:0 16:0)	PC	M+H	C40H80NO8P	5.93	734.568	734.569	-1.37602	17.99±0.74	18.52±1.05	16.62±0.16	18.03±0.19	15.79±0.53	16.34±0.34	15.57±0.55	10.92±0.69	11.71±0.44	0.39±0.01	0.27±0.01	0.1±0	0.04±0
186	PC(16:0 18:2)	PC	M+H	C42H80NO8P	5.615	758.568	758.569	-2.05805	1292.02±50.46	1403.5±40.35	1541.83±58.14	1413.39±52.04	1353.75±43.3	1270.76±52.98	1059.69±19.63	881.23±18.65	867.82±9	45.72±1.91	26.61±1.35	18.15±0.78	14.51±0.37
187	POPC(16:0 18:1)	PC	M+H	C42H82NO8P	6.027	760.584	760.585	-1.92105	358.43±5.69	341.17±16.41	480.08±18.76	397.92±11.89	380.19±19.97	326.18±11.79	291.31±3.37	227.59±5.06	248.43±8.88	12.25±0.51	6.63±0.36	4.62±0.2	3.42±0.2
188	PC(16:1 18:4)	PC	M+H	C42H74NO8P	5.12	752.524	752.525	-0.492021	4.89±0.1	4.66±0.18	6.38±0.07	6.16±0.15	5.22±0.19	4.1±0.22	3.81±0.2	3.31±0.09	3.27±0.07	0±0	0±0	0±0	0±0
189	PC(16:1_20:4)	PC	M+H	C44H78NO8P	5.012	780.552	780.554	-1.88462	133.97±6.5	147.45±7.18	159.94±8.75	149.16±2.64	135.14±4.76	124.23±5.85	102.4±3.61	75.02±0.57	76.01±3.07	3.72±0.05	1.4±0.01	0.89±0.03	0.59±0.01
190	PC(17:0 18:2)	PC	M+H	C43H82NO8P	5.81	772.586	772.585	0.544041	40.34±1.15	43.39±1.87	40±0.86	43.07±1.41	38.86±0.93	37.84±0.33	32.02±1.07	21.34±0.24	25.08±0.8	0.99±0.02	0.7±0.04	0.45±0.02	0.21±0.01
191	PC(17:2 18:3)	PC	M+H	C43H76NO8P	6.269	766.538	766.538	0.221932	9.21±0.41	9.09±0.36	10.35±0.2	9.49±0.23	7.45±0.26	6.64±0.3	5.43±0.21	4.36±0.17	4.63±0.1	0.08±0	0.05±0	0.03±0	0.04±0
192	PC(18:0 20:4)	PC	M+H	C46H84NO8P	5.8	810.599	810.601	-2.44444	5.73±0.2	6.66±0.06	5.98±0.18	6.36±0.12	5.02±0.1	5.9±0.25	4.66±0.18	3.4±0.12	3.66±0.2	0.06±0	0±0	0±0	0±0
193	PC(18:1 18:1)	PC	M+H	C44H84NO8P	6.123	786.599	786.601	-1.57761	258.7±9.63	304.48±1.99	328.76±3.71	283.97±3.99	252.08±5.24	218.53±8.92	210.87±3.54	154.13±4.85	167.44±4.67	14.8±0.34	8.45±0.31	7.65±0.05	4.53±0.11
194	PC(18:1 18:2)	PC	M+H	C44H82NO8P	5.7	784.584	784.585	-1.78571	824.83±34.38	876.07±9.33	903.28±38.61	889.38±27	790.68±20.35	811.49±20.2	692.72±25.78	523.59±20.51	555.56±27.31	32.67±0.8	18.04±0.57	12.63±0.59	9.32±0.28
195	PC(18:1_24:1)	PC	M+H	C50H96NO8P	8.329	870.693	870.695	-1.66667	51.24±2.09	57.1±0.84	55.05±2.28	55.98±1.14	49.81±2	24.35±0.03	45.05±1.94	29.46±1.02	31.9±0.83	1.7±0.07	0.44±0.01	0.22±0.01	0.15±0
196	PC(18:2 18:2)	PC	M+H	C44H80NO8P	5.318	782.568	782.569	-1.27877	1435.41±35.48	1504.82±10.41	1725.63±79.66	1563.79±41.22	1409.92±44.28	1500.94±22.3	1244.92±79	913±17.61	997.51±41.19	52.43±1.79	28.84±0.86	21.22±0.86	14.73±0.71
197	PC(18:2 20:0)	PC	M+H	C46H88NO8P	6.726	814.631	814.632	-1.43735	13.32±0.24	13.96±0.84	14.63±0.16	15.56±0.28	17.06±0.54	14.24±0.69	13.12±0.18	9.47±0.54	10.8±0.31	4.35±0.08	4.03±0.11	3.21±0.1	3.07±0.15
198	PC(18:2 20:1)	PC	M+H	C46H86NO8P	6.249	812.615	812.616	-1.9335	31.94±1.32	32.04±1.33	29.1±0.19	33.25±0.94	29.36±1.34	28.83±0.96	24.23±0.82	20.61±0.12	20.16±0.72	0.72±0.02	0.33±0.01	0.24±0	0.09±0
199	PC(18:2 22:0)	PC	M+H	C48H92NO8P	7.574	842.662	842.663	-1.8171	60.24±2.01	55.03±1.16	56.7±1.2	67.05±1.89	62.67±1.39	49.52±1.75	54.37±3.96	37.17±0.74	37.05±1.15	1.94±0.07	1.01±0.01	0.57±0.03	0.38±0.01
200	PC(18:3 18:3)	PC	M+H	C44H76NO8P	5.269	778.539	778.538	0.616967	5.27±0.17	6.63±0.24	6.34±0.26	6.31±0.15	5.86±0.15	5.36±0.26	5.23±0.13	4.06±0.13	4.01±0.06	0.05±0	0.03±0	0.03±0	0±0
201	PC(18:3_22:0)	PC	M+H	C48H90NO8P	6.876	840.646	840.648	-1.78571	27.06±1.13	27.32±0.95	35.15±0.94	30.08±1.23	26.98±1.16	27.45±0.6	23.37±1.01	17.81±0.68	18.73±0.56	0.78±0.01	0.4±0.02	0.19±0	0.17±0.01
202	PC(18:3 22:1)	PC	M+H	C48H88NO8P	6.635	838.633	838.632	0.632458	10.66±0.57	9.67±0.38	8.54±0.37	9.61±0.21	9.01±0.45	9.49±0.4	5.88±0.16	7.73±0.34	9.19±0.5	4.5±0.06	3.32±0.07	2.91±0.17	2.74±0.08
203	PC(18:3 24:1)	PC	M+H	C50H92NO8P	7.341	866.668	866.664	3.78753	16.56±0.37	15.9±0.69	21.29±0.35	17.75±0.54	16.93±0.39	12.92±0.35	16.18±0.29	13.83±0.35	14.63±0.51	9.07±0.31	6.11±0.08	3.99±0.14	4.41±0.13
204	PC(19:1 22:2)	PC	M+H	C49H92NO8P	7.221	854.664	854.663	0.269321	3.3±0.03	3.23±0.08	2.81±0.08	3.14±0.13	2.48±0.11	2.68±0.01	2.63±0.08	1.94±0.08	2.04±0.05	0.12±0	0.1±0.01	0.09±0.01	0.05±0
205	PI(16:0 18:1)	PI	M+NH4	C43H81O13P	5.06	854.574	854.575	-1.33489	5.38±0.05	4.45±0.11	3.52±0.14	3.22±0.1	2.74±0.07	3.66±0.13	2.11±0.06	2.27±0.07	1.96±0.12	0±0	0±0	0±0	0±0
206	PI(16:0 18:2)	PI	M+NH4	C43H79O13P	4.79	852.559	852.56	-1.02113	59.87±1.44	53.5±2.04	47.6±1.99	40.09±0.83	45.88±1.7	48.4±1.67	37.92±1.9	37.31±1.49	2.4±0.07	1.45±0.03	0.78±0.04	0.47±0.02	0.16±0.01
207	PI(16:0 18:3)	PI	M+NH4	C43H77O13P	4.55	850.543	850.544	-0.705882	2.89±0.06	2.64±0.07	1.92±0.1	1.88±0.11	2.03±0.08	2.3±0.07	1.52±0.06	1.42±0.04	1.47±0.09	0.1±0	0±0	0±0	0±0
208	PI(16:0 20:4)	PI	M+NH4	C45H79O13P	4.6	876.559	876.56	-1.14155	9.03±0.34	7.84±0.31	6.59±0.22	5.82±0.14	6.05±0.18	6.73±0.13	4.64±0.18	4.21±0.04	4.34±0.22	0±0	0±0	0±0	0±0
209	PI(16:0 24:2)	PI	M+NH4	C49H91O13P	5.56	936.654	936.654	-0.0123457	1.28±0.04	0.84±0.06	0.73±0.02	1.08±0.06	0.95±0.03	0.81±0.03	0.52±0.03	0.87±0.04	0.74±0.03	0.35±0.03	0.16±0	0.11±0	0±0
210	PI(16:1 20:4)	PI	M+NH4	C45H77O13P	4.35	874.543	874.544	-1.60183	0.71±0.03	0.65±0.02	0.54±0.02	0.42±0.01	0.54±0.02	0.51±0	0.55±0.02	0.36±0.02	0.5±0.02	0±0	0±0	0±0	0±0
211	PI(18:0 18:2)	PI	M+NH4	C45H83O13P	5.15	880.593	880.591	1.79545	3.15±0.14	2.51±0.06	2.14±0.07	1.93±0.04	2.07±0.02	2.01±0.11	1.64±0.07	1.51±0.02	1.01±0.03	0±0	0±0	0±0	0±0
212	PI(18:1 18:2)	PI	M+NH4	C45H81O13P	4.85	878.574	878.575	-1.43508	6.26±0.14	6.45±0.29	5.07±0.14	4.63±0.08	4.82±0.25	5.75±0.23	4.25±0.1	3.88±0.12	4.04±0.49	0±0	0±0	0±0	0±0
213	PI(18:1 18:3)	PI	M+NH4	C45H79O13P	4.6	876.559	876.56	-1.14155	9.03±0.34	7.16±0.31	6.12±0.32	5.89±0.08	6.05±0.18	6.73±0.13	4.3±0.16	4.21±0.04	4.34±0.22	0±0	0±0	0±0	0±0
214	PI(18:1 24:2)	PI	M+NH4	C51H93O13P	5.64	962.669	962.669	-0.135135	1.56±0.02	1.41±0.08	1.18±0.01	1.31±0.07	1.13±0.04	1.25±0.05	1.16±0.06	1.09±0.03	0.96±0.06	0.66±0.02	0.27±0.01	0.26±0.01	0.14±0.01
215	PI(18:2 24:2)	PI	M+NH4	C51H91O13P	5.26	960.652	960.654	-2.08333	0.72±0.02	0.63±0.01	0.53±0.01	0.44±0.02	0.52±0.01	0.52±0.01	0.52±0.02	0.32±0.01	0.5±0.02	0±0	0±0	0±0	0±0
216	PI(18:3 18:2)	PI	M+NH4	C45H77O13P	4.35	874.543	874.544	-1.60183	4.21±0.22	4.14±0.18	3.72±0.17	3.91±0.14	3.21±0.1	3.4±0.1	3.16±0.03	3.09±0.07	3.25±0.15	1.83±0.03	1.24±0.03	1.17±0.06	0.88±0.04
	Sphingolipids(SP)
217	Cer(18:0_22:0)	Cer	M+H	C40H81NO4	7.88	640.624	640.624	0.375	1.83±0.05	1.81±0.03	1.64±0.05	1.82±0.04	1.69±0.07	1.47±0.05	1.47±0.08	1.21±0.04	1.47±0.03	1.4±0.07	0.84±0.04	0.47±0.01	0.25±0
218	Cer(18:0_24:0)	Cer	M+H	C42H85NO4	8.7	668.655	668.655	0.299401	2.7±0.06	2.26±0.09	2.53±0.11	2.29±0.04	2.02±0.05	1.77±0.03	2.34±0.08	1.85±0.03	1.97±0.06	1.97±0.02	1.28±0.07	0.86±0.04	0.56±0.03
219	Cer(18:0_24:0+O)	Cer	M+H	C42H85NO5	8.32	684.65	684.65	-0.394737	7.56±0.37	7.46±0.31	8.91±0.31	7.03±0.38	6.67±0.3	9.02±0.49	8.07±0.46	6.64±0.18	7.04±0.15	7.22±0.31	5.57±0.34	3.93±0.16	3.55±0.15
220	Cer(18:1_22:0)	Cer	M+H	C40H79NO4	7.55	638.608	638.608	-0.815047	4.03±0.04	4.66±0.2	5.76±0.17	3.79±0.18	3.8±0.23	3.99±0.11	3.91±0.11	3.16±0.08	2.89±0.1	2.99±0.12	1.74±0.09	0.99±0.03	0.57±0.02
221	Cer(18:1_23:0)	Cer	M+H	C41H81NO4	7.94	652.624	652.624	-0.0920245	2.29±0.02	2.07±0.09	2.77±0.08	2.07±0.09	1.92±0	1.9±0.08	1.79±0.09	1.54±0.06	1.27±0.01	1.18±0.06	0.61±0.03	0.45±0.03	0.32±0.01
222	HexlCer(18:1_22:0+O)	HexlCer	M+H	C46H89NO10	6.65	816.655	816.656	-0.870098	12.85±0.02	13.31±1.54	16.58±0.93	12.72±0.08	11.46±0.28	11.57±0.33	9.58±0.37	11.02±0.48	12.44±0.44	8.03±0.13	5.75±0.2	4.12±0.04	4.29±0.17
223	HexlCer(18:1_23:0+O)	HexlCer	M+H	C47H91NO10	6.98	830.67	830.672	-1.61446	2.67±0.1	2.44±0.06	2.28±0.1	2.46±0.13	2.4±0.07	2.72±0.06	2.14±0.09	2±0.12	1.76±0.08	1.6±0.09	1.32±0.09	0.9±0.03	0.52±0.02
224	HexlCer(18:1_24:0+O)	HexlCer	M+H	C48H93NO10	7.33	844.686	844.687	-0.971564	21.04±0.45	23.22±0.28	25.54±1.2	20.4±0.97	19.36±0.74	16.72±0.54	15.82±0.46	17.25±0.74	18.43±0.5	14.37±0.66	9.4±0.25	7.22±0.09	6.79±0.36
225	HexlCer(18:2_18:0+O)	HexlCer	M+H	C42H79NO9	9.33	742.582	742.583	-1.42857	0.87±0.04	0.75±0.06	0.94±0.07	0.91±0.02	0.81±0.03	1.33±0.05	1.1±0.07	0.73±0.03	0.85±0.03	1.41±0.04	0.85±0.05	0.65±0.02	0.35±0.01
226	HexlCer(18:2_22:0+O)	HexlCer	M+H	C46H87NO9	6.92	798.645	798.645	-1.02757	0.57±0.01	0.55±0.02	0.34±0.01	0.43±0.01	0.37±0.01	0.39±0.01	0.44±0.02	0.29±0.02	0.31±0.01	0.28±0.01	0.15±0.01	0.08±0	0.11±0.01
227	HexlCer(18:2_24:0+O)	HexlCer	M+H	C48H91NO9	7.63	826.675	826.677	-1.42857	0.53±0.02	0.5±0.02	0.49±0.02	0.48±0.02	0.48±0.01	0.48±0.02	0.46±0.03	0.48±0.02	0.49±0.01	0.17±0	0.08±0	0.06±0	0.07±0
	Sterol Lipids (ST)
228	AcHexSiE(16:0)	AcHexSiE	M+NH4	C51H90O7	9.19	832.701	832.702	-1.43029	11.85±0.4	11.35±0.39	10.51±0.52	9.77±0.43	9.75±0.5	10.49±0.22	10.93±0.58	9.07±0.46	9.99±0.34	10.21±0.3	6.86±0.04	5.13±0.11	3.3±0.09
229	AcHexSiE(18:2)	AcHexSiE	M+NH4	C53H90O7	8.73	856.702	856.702	-0.315421	22.6±0.19	21.17±1.57	20.13±1.13	20.95±0.75	21.21±0.79	24.29±0.27	31.31±0.7	24.83±0.64	29.19±0.71	32.34±1.65	24.79±1.52	19.82±1.08	15.24±0.69
*Rt= real time; ObsMass=obesevie mass measurement; CalcMz= calculated mass measurement; Δ.ppm. = mass measurement error.
